# Supplementary material for: Gene Expression Profiles of Main Olfactory Epithelium in Adenylyl Cyclase 3 Knockout Mice
Source: Int J Mol Sci. 2015 Nov 30;16(12):28320–33. doi: 10.3390/ijms161226107 (PMC4691054; doi:10.3390/ijms161226107)
Supplement: Supplementary file 1 [file ijms-16-26107-s001.zip]

Archive with 3 entries (3 files):
- ijms-97743-supplementary.pdf
- ijms-97743-Tables S1-S5.xls
- ijms-97743-the complete array data-WT_MOE_1_VS_Mut_MOE_2.txt
